# Supplementary material for: Mathematical Model of a Cell Size Checkpoint
Source: PLoS Comput Biol. 2010 Dec 16;6(12):e1001036. doi: 10.1371/journal.pcbi.1001036 (PMC3002998; doi:10.1371/journal.pcbi.1001036)
Supplement: Text S1 — Initial Pom1 and Cdr2 data. (0.01 MB TXT) [file pcbi.1001036.s001.txt]

Initial concentrations for cytosolic Cdr2 were set to zero. 
Initial concentrations for membrane-bound and cytosolic Pom1 were obtained by redistributing the total amount of Pom1 (as read in from the respective input files) with a ratio of 78:22 between the membrane and the cytosol.
Each dataset includes 100 points, read from the left cell pole to the right. 
Values are given in picomolar 

Figure 6, Initial Pom1 Data:
1322.786116
 1285.206965
 1213.806578
 1146.164106
 1008.060726
  923.507636
  890.625879
  856.804643
  834.257153
  824.862365
  814.528098
  795.738523
  767.554160
  730.914487
  715.882827
  719.640742
  723.398657
  723.398657
  727.156572
  739.369796
  754.401457
  751.583020
  723.398657
  676.424718
  629.450780
  612.540162
  589.992671
  561.808308
  543.018732
  529.866029
  522.350199
  533.623945
  514.834369
  496.044794
  486.650006
  494.165836
  496.044794
  489.468442
  480.073654
  475.376260
  471.618345
  465.041994
  465.041994
  464.102515
  454.707727
  482.892091
  494.165836
  511.076454
  536.442381
  542.079254
  542.079254
  555.231956
  568.384659
  566.505702
  555.231956
  527.047593
  527.047593
  527.047593
  527.047593
  527.047593
  538.321338
  557.110914
  572.142574
  587.174235
  611.600683
  621.934949
  640.724525
  668.908888
  680.182634
  704.609082
  713.064391
  713.064391
  717.761785
  723.398657
  723.398657
  723.398657
  725.277615
  744.067190
  753.461978
  754.401457
  761.917287
  777.888426
  791.041129
  814.528098
  840.833504
  847.409856
  853.046728
  881.231091
  909.415455
  956.389394
 1020.273950
 1055.974144
 1097.311210
 1155.558894
 1202.532833
 1241.990941
 1301.178104
 1368.820576
 1440.220963
 1477.800114


Figure 6, Initial Cdr2 Data:
  107.916010
  117.726557
  127.537103
  153.044524
  182.476163
  206.021474
  220.737294
  234.472059
  251.149987
  262.922643
  282.543736
  302.164829
  321.785921
  332.577522
  334.539632
  341.407014
  351.217561
  361.028107
  378.687090
  396.346074
  392.421855
  411.061893
  420.872440
  450.304079
  462.076735
  479.735718
  492.489428
  519.958958
  549.390598
  572.935909
  608.253876
  649.458171
  660.249772
  679.870864
  738.734143
  753.449962
  778.957383
  808.389022
  831.934333
  861.365973
  892.759721
  924.153469
  977.130420
 1007.543114
 1046.785299
 1086.027485
 1125.269670
 1164.511856
 1196.886659
 1214.545642
 1219.450916
 1223.375134
 1230.242517
 1232.204626
 1240.053063
 1230.242517
 1220.431970
 1201.791932
 1174.322402
 1144.890763
 1091.913813
 1042.861081
 1017.353660
  994.789403
  969.281983
  957.509327
  928.077688
  908.456595
  871.176519
  839.782770
  817.218514
  779.938438
  740.696252
  703.416176
  657.306608
  616.102313
  568.030636
  528.788450
  499.356811
  443.436697
  415.967167
  410.080839
  410.080839
  405.175566
  391.440801
  371.819708
  352.198615
  332.577522
  312.956430
  293.335337
  282.543736
  288.430064
  284.505845
  274.695299
  264.884752
  255.074206
  242.320496
  218.775184
  180.514053
  151.082414


Figure 7, Initial Pom1 Data:
 1797.033008
 1821.796988
 1760.078598
 1583.894892
 1573.026402
 1408.757743
 1410.015564
 1487.513982
 1278.924568
 1324.341669
 1347.523720
 1463.313921
 1172.049304
 1248.838436
 1307.182059
 1319.035902
 1164.175268
 1022.027288
 1214.848666
 1150.274699
 1153.048809
  950.640127
  833.942656
 1074.636685
 1020.592787
  894.976530
 1025.080924
  849.223680
  814.237641
  858.885464
  785.480892
  686.751220
  620.459987
  896.335497
  766.146147
  629.583168
  818.142341
  601.426606
  621.873402
  680.567051
  702.052877
  578.242774
  652.058358
  543.290228
  736.023392
  438.739254
  648.632471
  475.732287
  552.818171
  611.774426
  653.108230
  351.498079
  450.680470
  384.579659
  586.760891
  336.388192
  297.917548
  369.002948
  597.486718
  518.070189
  348.977813
  471.915212
  533.884337
  465.267576
  330.133994
  407.992687
  481.068936
  316.453200
  321.405570
  328.966074
  282.991297
  392.928116
  199.424240
  290.429286
  394.185551
  210.526330
  173.850889
  174.796627
  161.256941
  393.994156
  209.953187
  385.947163
  350.512334
  186.198666
  192.181309
  160.179386
  415.618100
  338.193608
  168.803394
  244.013296
  409.160095
  225.568582
  356.823612
  163.602751
  254.996450
  401.119000
  407.756292
  141.616130
  316.271810
  190.555669


Figure 7, Initial Cdr2 Data:
  215.832020
  255.074206
  364.952325
  441.474587
  502.299975
  565.087472
  643.571843
  669.079263
  702.435121
  757.374181
  784.843711
  841.744880
  924.153469
  984.978857
 1098.781195
 1216.507752
 1320.499543
 1477.468285
 1557.914766
 1663.868667
 1785.519442
 1954.260840
 2093.570598
 2250.539341
 2393.773318
 2446.750268
 2464.409252
 2460.485033
 2403.583864
 2289.781526
 2085.722161
 1989.578807
 1915.018654
 1816.913190
 1679.565541
 1559.876875
 1406.832351
 1232.204626
 1057.576900
  886.873393
  820.161678
  810.351131
  743.639416
  665.155045
  586.670674
  576.860127
  549.390598
  510.148412
  437.550369
  302.164829
    0.000000
    0.000000
    0.000000
    0.000000
    0.000000
    0.000000
    0.000000
    0.000000
    0.000000
    0.000000
    0.000000
    0.000000
    0.000000
    0.000000
    0.000000
    0.000000
    0.000000
    0.000000
    0.000000
    0.000000
    0.000000
    0.000000
    0.000000
    0.000000
    0.000000
    0.000000
    0.000000
    0.000000
    0.000000
    0.000000
    0.000000
    0.000000
    0.000000
    0.000000
    0.000000
    0.000000
    0.000000
    0.000000
    0.000000
    0.000000
    0.000000
    0.000000
    0.000000
    0.000000
    0.000000
    0.000000
    0.000000
    0.000000
    0.000000
    0.000000
